# Supplementary material for: Characterization of the Complete Mitochondrial Genome of the Bromeliad Crab Metopaulias depressus (Rathbun, 1896) (Crustacea: Decapoda: Brachyura: Sesarmidae)
Source: Genes (Basel). 2022 Feb 4;13(2):299. doi: 10.3390/genes13020299 (PMC8872168; doi:10.3390/genes13020299)
Supplement: Supplementary file 1 [file genes-13-00299-s001.zip]

Archive with 1 entries (1 files):
- genes-1551490-supplementary.pdf
